# Supplementary material for: A Polynomial-Exponent Model for Calibrating the Frequency Response of Photoluminescence-Based Sensors
Source: Sensors (Basel). 2020 Aug 18;20(16):4635. doi: 10.3390/s20164635 (PMC7472340; doi:10.3390/s20164635)
Supplement: Supplementary file 1 [file sensors-20-04635-s001.zip]

Archive with 3 entries (2 files):
- sensors-877605-supplementary materials/
- sensors-877605-supplementary materials/octave_matlab_code.zip
- sensors-877605-supplementary materials/supplementary materials.pdf
